# Supplementary material for: Genome-wide indel/SSR scanning reveals significant loci associated with excellent agronomic traits of a cabbage (Brassica oleracea) elite parental line ‘01–20’
Source: Sci Rep. 2017 Feb 6;7:41696. doi: 10.1038/srep41696 (PMC5292705; doi:10.1038/srep41696)
Supplement: Supplementary Table 1 [file srep41696-s2.xlsx]

## Sheet: loci type of all lines
Chr.	1	1	1	1	1	1	1	1	1	1	1	1	1	1	1	1	1	1	1	1	1	1	1	1	1	1	1	1	1	1	1	1	1	1	1	1	1	1	1	1	1	1	1	1	1	1	1	1	1
Locus	scaffold26956	Indel455	Indel467	Indel468	Indel2	scaffold17328	Indel470	Indel471	Indel6	Indel472	scaffold39144	Indel473	Indel474	BoE240	BoE188	Indel452	Indel476	Indel8	scaffold2781	Indel635	Indel256	scaffold354	scaffold20811	Indel377	Indel378	Indel376	scaffold62456	Indel481	scaffold18376	Indel480	Indel15	scaffold24088	Indel479	scaffold31999	BoE407	Indel388	Indel399	scaffold15051	Indel461	Indel258	Indel14	Indel13	Indel257	BoE555	scaffold21043	Indel456	scaffold31066	BoE607	scaffold3999
Position	0	3.623	7.224	11.202	16.317	18.846	21.104	30.69	36.224	37.256	38.915	39.924	40.886	41.645	43.709	45.171	47.23	48.564	49.476	50.139	51.182	51.57	52.117	52.63	53.436	55.151	55.504	55.939	56.287	56.415	56.903	57.002	57.379	57.741	58.893	59.046	59.418	59.951	60.753	60.914	61.323	61.674	63.831	64.888	65.355	66.122	67.38	68.284	70.973
96-100	a	a	a	a	a	a	a	a	a	a	a	a	a	a	a	a	a	a	a	a	a	a	a	a	a	a	a	a	a	a	a	a	a	a	a	a	a	a	a	a	a	a	a	a	a	a	a	a	a
01-20	b	b	b	b	b	b	b	b	b	b	b	b	b	b	b	b	b	b	b	b	b	b	b	b	b	b	b	b	b	b	b	b	b	b	b	b	b	b	b	b	b	b	b	b	b	b	b	b	b
01-07-258	b	b	b	b	b	a	b	a	b	b	b	b	b	b	a	b	b	b	b	b	b	b	b	b	b	b	b	b	b	b	b	b	b	b	b	b	b	b	b	b	b	b	b	b	b	b	b	b	b
01-07-251	b	b	a	b	b	b	b	b	b	b	b	b	b	b	b	b	b	b	b	b	b	b	b	b	b	b	a	b	b	b	b	b	b	b	b	b	b	b	b	b	b	b	b	b	b	b	b	b	b
01-1-4	b	b	a	a	b	a	a	a	a	b	b	b	b	b	a	a	a	a	b	b	b	a	a	c	a	a	b	b	b	b	b	a	a	a	a	a	b	a	a	a	a	b	b	b	b	b	b	b	b
01-88	a	a	a	b	b	a	a	a	a	b	b	a	b	b	b	a	a	a	b	b	b	a	a	c	a	a	b	b	b	b	b	a	a	a	a	a	b	a	a	a	a	b	b	b	b	b	a	a	a
01-16-5	b	b	b	b	b	a	a	a	a	b	b	b	b	b	a	a	a	a	b	b	b	a	a	a	a	a	b	b	b	b	b	a	a	c	b	b	b	b	b	b	a	b	b	b	b	b	b	b	b
D77	b	b	b	b	b	b	b	b	b	b	b	b	b	b	a	b	b	b	b	b	b	b	b	b	b	b	b	b	b	b	b	b	b	b	b	b	b	b	b	b	b	b	b	b	b	b	b	b	b
D83	b	b	b	b	b	b	b	b	b	b	b	b	b	b	b	b	b	b	a	b	a	a	a	a	a	a	a	b	b	b	b	a	a	a	a	a	a	a	a	a	a	a	a	a	a	a	a	a	b
[truncated: 355 more columns]
