# Supplementary material for: Genome-wide indel/SSR scanning reveals significant loci associated with excellent agronomic traits of a cabbage (Brassica oleracea) elite parental line ‘01–20’
Source: Sci Rep. 2017 Feb 6;7:41696. doi: 10.1038/srep41696 (PMC5292705; doi:10.1038/srep41696)
Supplement: Supplementary Table 2 [file srep41696-s3.xls]

## Sheet: Distinctive loci
Region	Distinctive loci	Chr.	QTLs	CR	Interval	Physical position	Physical distance (Mb)
1	Indel26 Indel488	2	Lca* 2.1 (2012a) Lcb* 2.1 (2012a)	8.5-12.3	Indel26-Indel488	7063277-7770124	0.7
2	scaffold29640Indel64	3	Pd 3.2 (2012a) Pd 3.2 (2012s) Ll 3.1 (2012a) Ll 3.1 (2011a) Lw 3.2 (2011a) Pl 3.1 (2012a) Pw 3.1 (2012a) Hs 3.1 (2012a)	6.4-21.2	scaffold29640-Indel64	18103562-18734806	0.63
3	Indel612 Indel235	8	LcL 8.1 (2011a) LcL 8.1 (2012s) HcL 8.1 (2012a) Pt 8.1 (2011a)	6-26.1	Indel612-Indel235	38551227-39667708	1.16
4	Indel353	9	Lca* 9.2 (2011a) Lca* 9.2 (2012s) Lcb* 9.1 (2011a) Lcb* 9.2 (2012s) Lcb* 9.2 (2012a) Hsi 9.1 (2012s) Cw/Htd 9.1 (2012s) Dmc 9.1 (2012s) Cfc 9.1 (2012s)	8-13.9	Indel353-Indel245	11545820-21416629	9.87

## Sheet: candidate gene analysis
R1 gene alignment result
AT5G60210.2 | Symbols: RIP5 | ROP interactive partner 5 | chr5:2... 831 0.0
AT5G59810.1 | Symbols: ATSBT5.4, SBT5.4 | Subtilase family prote... 654 0.0
AT5G59780.2 | Symbols: MYB59, ATMYB59-2 | myb domain protein 59 ... 599 e-167
AT5G60020.1 | Symbols: LAC17, ATLAC17 | laccase 17 | chr5:241679... 567 e-158
AT5G60200.1 | Symbols: TMO6 | TARGET OF MONOPTEROS 6 | chr5:2424... 525 e-145
AT5G59710.1 | Symbols: VIP2, AtVIP2 | VIRE2 interacting protein ... 478 e-131
AT5G60110.1 | Symbols: APUM18, PUM18 | pumilio 18 | chr5:2420195... 460 e-125
AT5G60180.1 | Symbols: APUM19, PUM19 | pumilio 19 | chr5:2423302... 454 e-124
AT5G59720.1 | Symbols: HSP18.2 | heat shock protein 18.2 | chr5:... 402 e-108
R2 gene alignment result
AT1G03060.1 | Symbols: SPI | Beige/BEACH domain ;WD domain, G-be... 1342 0.0
AT4G02680.1 | Symbols: EOL1 | ETO1-like 1 | chr4:1181049-1184930... 1138 0.0
AT4G03190.1 | Symbols: GRH1, ATGRH1, AFB1 | GRR1-like protein 1 ... 783 0.0
AT4G02520.1 | Symbols: ATGSTF2, ATPM24.1, ATPM24, GST2, GSTF2 | ... 519 e-143
AT2G02930.1 | Symbols: ATGSTF3, GST16, GSTF3 | glutathione S-tra... 517 e-143
AT4G02500.1 | Symbols: ATXT2, XXT2, XT2 | UDP-xylosyltransferase... 494 e-136
AT4G03210.2 | Symbols: XTH9 | xyloglucan endotransglucosylase/hy... 402 e-108
R3 gene alignment result
AT1G11600.1 | Symbols: CYP77B1 | cytochrome P450, family 77, sub... 1838 0.0
AT1G10270.1 | Symbols: GRP23 | glutamine-rich protein 23 | chr1:... 1330 0.0
AT1G09930.1 | Symbols: ATOPT2, OPT2 | oligopeptide transporter 2... 1106 0.0
AT1G10170.1 | Symbols: ATNFXL1, NFXL1 | NF-X-like 1 | chr1:33335... 1063 0.0
AT1G12040.1 | Symbols: LRX1 | leucine-rich repeat/extensin 1 | c... 1011 0.0
AT1G12680.1 | Symbols: PEPKR2 | phosphoenolpyruvate carboxylase-... 825 0.0
AT1G12110.1 | Symbols: NRT1.1, CHL1-1, NRT1, B-1, ATNRT1, CHL1 |... 807 0.0
AT1G12240.1 | Symbols: ATBETAFRUCT4, VAC-INV | Glycosyl hydrolas... 741 0.0
AT1G09860.1 | Symbols: ATPUP16, PUP16 | purine permease 16 | chr... 737 0.0
AT1G11260.1 | Symbols: STP1, ATSTP1 | sugar transporter 1 | chr1... 726 0.0
AT1G11580.1 | Symbols: ATPMEPCRA, PMEPCRA | methylesterase PCR A... 702 0.0
AT1G11250.1 | Symbols: SYP125, ATSYP125 | syntaxin of plants 125... 630 e-177
AT1G12260.1 | Symbols: VND4, EMB2749, ANAC007, NAC007 | NAC 007 ... 624 e-175
AT1G12210.1 | Symbols: RFL1 | RPS5-like 1 | chr1:4140948-4143605... 613 e-171
AT1G11000.1 | Symbols: MLO4, ATMLO4 | Seven transmembrane MLO fa... 605 e-169
AT1G10950.1 | Symbols: TMN1, AtTMN1 | transmembrane nine 1 | chr... 581 e-162
AT1G10970.1 | Symbols: ZIP4, ATZIP4 | zinc transporter 4 precurs... 563 e-156
AT1G09940.1 | Symbols: HEMA2 | Glutamyl-tRNA reductase family pr... 525 e-145
R4 gene alignment result
AT4G04970.1 | Symbols: ATGSL1, ATGSL01, GSL01, GSL1 | glucan syn... 5287 0.0
ATCG00490.1 | Symbols: RBCL | ribulose-bisphosphate carboxylases... 2567 0.0
AT4G11130.1 | Symbols: RDR2, SMD1 | RNA-dependent RNA polymerase... 2169 0.0
ATCG00500.1 | Symbols: ACCD | acetyl-CoA carboxylase carboxyl tr... 2060 0.0
AT4G12620.1 | Symbols: ORC1B, ATORC1B, UNE13 | origin of replica... 1398 0.0
ATCG00530.1 | Symbols: YCF10 | CemA-like proton extrusion protei... 1265 0.0
AT4G14700.1 | Symbols: ATORC1A, ORC1A | origin recognition compl... 1225 0.0
AT4G04640.1 | Symbols: ATPC1 | ATPase, F1 complex, gamma subunit... 1096 0.0
AT4G04930.1 | Symbols: DES-1-LIKE | fatty acid desaturase family... 965 0.0
ATCG00520.1 | Symbols: YCF4 | unfolded protein binding | chrC:59... 950 0.0
AT4G11280.1 | Symbols: ACS6, ATACS6 | 1-aminocyclopropane-1-carb... 854 0.0
AT4G04920.2 | Symbols: SFR6 | sensitive to freezing 6 | chr4:249... 835 0.0
AT4G11110.1 | Symbols: SPA2 | SPA1-related 2 | chr4:6771605-6777... 805 0.0
AT4G04610.1 | Symbols: APR1, APR, PRH19, ATAPR1 | APS reductase ... 751 0.0
AT4G11090.1 | Symbols: TBL23 | TRICHOME BIREFRINGENCE-LIKE 23 | ... 704 0.0
AT4G04770.1 | Symbols: ATABC1, LAF6, ATNAP1, ABC1 | ATP binding ... 698 0.0
AT4G12390.1 | Symbols: PME1 | pectin methylesterase inhibitor 1 ... 668 0.0
AT4G04885.1 | Symbols: PCFS4 | PCF11P-similar protein 4 | chr4:2... 650 0.0
AT4G05000.2 | Symbols: VPS28-1 | Vacuolar protein sorting-associ... 644 0.0
AT4G11240.1 | Symbols: TOPP7 | Calcineurin-like metallo-phosphoe... 563 e-156
AT4G21990.1 | Symbols: APR3, PRH-26, PRH26, ATAPR3 | APS reducta... 557 e-154
AT1G66970.2 | Symbols: SVL2 | SHV3-like 2 | chr1:24992553-249961... 523 e-144
ATMG00280.1 | Symbols: ORF110A | Ribulose bisphosphate carboxyla... 505 e-139
